# Supplementary material for: Dropped Head Syndrome: The Importance of Neurophysiology in Distinguishing Myasthenia Gravis from Parkinson’s Disease
Source: Biomedicines. 2024 Aug 12;12(8):1833. doi: 10.3390/biomedicines12081833 (PMC11352080; doi:10.3390/biomedicines12081833)
Supplement: Supplementary file 1 [file biomedicines-12-01833-s001.zip]

Archive with 1 entries (1 files):
- biomedicines-3122363-supplementary.mp4
